# Supplementary material for: Limited simultaneous nitrification-denitrification (SND) in aerobic granular sludge systems treating municipal wastewater: Mechanisms and practical implications
Source: Water Res X. 2020 Feb 27;7:100048. doi: 10.1016/j.wroa.2020.100048 (PMC7058409; doi:10.1016/j.wroa.2020.100048)
Supplement: Multimedia component 2 [file mmc2.xlsx]

## Sheet: Kinetic Matrix
j	Symbol	Name	SVFA	SB	SMEOL	CB	XB	SU	CU	XU	XPHA	XGLY	XE	XE,ana	XOHO	XPAO	XGAO	XMEOLO	XNITO	XAMETO	XHMETO	SNHx	SNOx	SN2	SN,B	XN,B	XN,U	SPO4	XPP	SP,B	XP,B	XP,U	SO2	SCH4	SH2	SCO2	XINORG	SCAT	SAN	SCa	SMg	SK	SFe2	XHFO,H	XHFO,L	XHFO,old	XHFO,H,P	XHFO,L,P	XHFO,H,P,old
1	r1	OHO growth on VFAs, O2	-1/YOHO,VFA,ox												1							-iN,BIO						-iP,BIO					-(1-YOHO,VFA,ox)/YOHO,VFA,ox			iCIT,VFA/YOHO,VFA,ox-iCIT,BIO	iIG	-iIG*fNa	-iIG*(1-fNa)
2	r2	OHO growth on VFAs, NO3	-1/YOHO,VFA,anox												1							-iN,BIO	-(1-YOHO,VFA,anox)/(EEQN2,NO3*YOHO,VFA,anox)	(1-YOHO,VFA,anox)/(EEQN2,NO3*YOHO,VFA,anox)				-iP,BIO								iCIT,VFA/YOHO,VFA,anox-iCIT,BIO	iIG	-iIG*fNa	-iIG*(1-fNa)
3	r3	OHO growth on SB, O2		-1/YOHO,SB,ox											1							-iN,BIO						-iP,BIO					-(1-YOHO,SB,ox)/YOHO,SB,ox			iCIT,SB/YOHO,SB,ox-iCIT,BIO	iIG	-iIG*fNa	-iIG*(1-fNa)
4	r4	OHO growth on SB, NO3		-1/YOHO,SB,anox											1							-iN,BIO	-(1-YOHO,SB,anox)/(EEQN2,NO3*YOHO,SB,anox)	(1-YOHO,SB,anox)/(EEQN2,NO3*YOHO,SB,anox)				-iP,BIO								iCIT,SB/YOHO,SB,anox-iCIT,BIO	iIG	-iIG*fNa	-iIG*(1-fNa)
5	r5	SB fermentation with high VFA (OHO growth, anaerobic)	(1-YOHO,SB,ana-YOHO,H2,ana,high)/YOHO,SB,ana	-1/YOHO,SB,ana											1							-iN,BIO						-iP,BIO							YOHO,H2,ana,high/YOHO,SB,ana	(iCIT,SB-iCIT,VFA*(1-YOHO,SB,ana-YOHO,H2,ana,high)-iCIT,BIO*YOHO,SB,ana)/YOHO,SB,ana	iIG	-iIG*fNa	-iIG*(1-fNa)
6	r6	SB fermentation with low VFA(OHO growth, anaerobic)	(1-YOHO,SB,ana-YOHO,H2,ana,low)/YOHO,SB,ana	-1/YOHO,SB,ana											1							-iN,BIO						-iP,BIO							YOHO,H2,ana,low/YOHO,SB,ana	(iCIT,SB-iCIT,VFA*(1-YOHO,SB,ana-YOHO,H2,ana,low)-iCIT,BIO*YOHO,SB,ana)/YOHO,SB,ana	iIG	-iIG*fNa	-iIG*(1-fNa)
7	r7	OHO growth on SMEOL, O2			-1/YOHO,SMEOL,ox										1							-iN,BIO						-iP,BIO					-(1-YOHO,SMEOL,ox)/YOHO,SMEOL,ox			iCIT,MEOL/YOHO,SMEOL,ox-iCIT,BIO	iIG	-iIG*fNa	-iIG*(1-fNa)
8	r8	OHO decay					1-fE						fE		-1							-fE*(iN,XE-iN,BIO)				(1-fE)*iN,BIO					(1-fE)*iP,BIO					(1-fE)*(iCIT,BIO-iCIT,SB)	-iIG	iIG*fNa	iIG*(1-fNa)
9	r9	MEOLO growth, NO3			-1/YMEOLO													1				-iN,BIO	-(1-YMEOLO)/(EEQN2,NO3*YMEOLO)	(1-YMEOLO)/(EEQN2,NO3*YMEOLO)				-iP,BIO								iCIT,MEOL/YMEOLO-iCIT,BIO	iIG	-iIG*fNa	-iIG*(1-fNa)
10	r10	MEOLO decay					1-fE						fE					-1				-fE*(iN,XE-iN,BIO)				(1-fE)*iN,BIO					(1-fE)*iP,BIO					(1-fE)*(iCIT,BIO-iCIT,SB)	-iIG	iIG*fNa	iIG*(1-fNa)
11	r11	PAO growth on PHA, O2									-1/YPAO,PHA,ox					1						-iN,BIO						-fPHA,PP,ox/YPAO,PHA,ox-iP,BIO	fPHA,PP,ox/YPAO,PHA,ox				-(1-YPAO,PHA,ox)/YPAO,PHA,ox			iCIT,PHA/YPAO,PHA,ox-iCIT,BIO	iIG	-iIG*fNa	-iIG*(1-fNa)	-iCa,PP*AMCa/AMP*(fPHA,PP,ox/YPAO,PHA,ox)	-iMg,PP*AMMg/AMP*(fPHA,PP,ox/YPAO,PHA,ox)	-iK,PP*AMK/AMP*(fPHA,PP,ox/YPAO,PHA,ox)
12	r12	PAO growth on PHA, NO3									-1/YPAO,PHA,anox					1						-iN,BIO	-(1-YPAO,PHA,anox)/(EEQN2,NO3*YPAO,PHA,anox)	(1-YPAO,PHA,anox)/(EEQN2,NO3*YPAO,PHA,anox)				-fPHA,PP,anox/YPAO,PHA,anox-iP,BIO	fPHA,PP,anox/YPAO,PHA,anox							iCIT,PHA/YPAO,PHA,anox-iCIT,BIO	iIG	-iIG*fNa	-iIG*(1-fNa)	-iCa,PP*AMCa/AMP*(fPHA,PP,anox/YPAO,PHA,anox)	-iMg,PP*AMMg/AMP*(fPHA,PP,anox/YPAO,PHA,anox)	-iK,PP*AMK/AMP*(fPHA,PP,anox/YPAO,PHA,anox)
13	r13	PAO growth on PHA, O2; PO4 limited									-1/YPAO,PHA,ox					1						-iN,BIO							-iP,BIO				-(1-YPAO,PHA,ox)/YPAO,PHA,ox			iCIT,PHA/YPAO,PHA,ox-iCIT,BIO	iIG	-iIG*fNa	-iIG*(1-fNa)	iCa,PP*AMCa/AMP*iP,BIO	iMg,PP*AMMg/AMP*iP,BIO	iK,PP*AMK/AMP*iP,BIO
14	r14	PAO growth on PHA, NO3; PO4 limited									-1/YPAO,PHA,anox					1						-iN,BIO	-(1-YPAO,PHA,anox)/(EEQN2,NO3*YPAO,PHA,anox)	(1-YPAO,PHA,anox)/(EEQN2,NO3*YPAO,PHA,anox)					-iP,BIO							iCIT,PHA/YPAO,PHA,anox-iCIT,BIO	iIG	-iIG*fNa	-iIG*(1-fNa)	iCa,PP*AMCa/AMP*iP,BIO	iMg,PP*AMMg/AMP*iP,BIO	iK,PP*AMK/AMP*iP,BIO
15	r15	PAO's PHA storage from VFAs	-1								1																	fP,VFA	-fP,VFA							iCIT,VFA-iCIT,PHA				iCa,PP*AMCa/AMP*fP,VFA	iMg,PP*AMMg/AMP*fP,VFA	iK,PP*AMK/AMP*fP,VFA
16	r16	PAO aerobic maintenance									-1																						-1			iCIT,PHA
17	r17	PAO anoxic maintenance									-1												-1/EEQN2,NO3	1/EEQN2,NO3												iCIT,PHA
18	r18	SB fermentation with high VFA (OHO growth, anaerobic)	(1-YPAO,SB,ana-YPAO,H2,ana,high)/YPAO,SB,ana	-1/YPAO,SB,ana												1						-iN,BIO						-iP,BIO							YPAO,H2,ana,high/YPAO,SB,ana	(iCIT,SB-iCIT,VFA*(1-YPAO,SB,ana-YPAO,H2,ana,high)-iCIT,BIO*YPAO,SB,ana)/YPAO,SB,ana	iIG	-iIG*fNa	-iIG*(1-fNa)
19	r19	SB fermentation with low VFA(OHO growth, anaerobic)	(1-YPAO,SB,ana-YPAO,H2,ana,low)/YPAO,SB,ana	-1/YPAO,SB,ana												1						-iN,BIO						-iP,BIO							YPAO,H2,ana,low/YPAO,SB,ana	(iCIT,SB-iCIT,VFA*(1-YPAO,SB,ana-YPAO,H2,ana,low)-iCIT,BIO*YPAO,SB,ana)/YPAO,SB,ana	iIG	-iIG*fNa	-iIG*(1-fNa)
20	r20	PAO decay	XPHA/XPAO				1-fE				-XPHA/XPAO		fE			-1						-fE*(iN,XE-iN,BIO)				(1-fE)*iN,BIO		XPP/XPAO	-XPP/XPAO		(1-fE)*iP,BIO					(1-fE)*(iCIT,BIO-iCIT,SB)+(iCIT,PHA-iCIT,VFA)*XPHA/XPAO	-iIG	iIG*fNa	iIG*(1-fNa)	XPP*AMCa/AMP*iCa,PP/XPAO	XPP*AMMg/AMP*iMg,PP/XPAO	XPP*AMK/AMP*iK,PP/XPAO
21	r21	PP cleavage for maintenance																										1	-1											iCa,PP*AMCa/AMP	iMg,PP*AMMg/AMP	iK,PP*AMK/AMP
22	r22	GAO growth on GLY, O2										-1/YGAO,GLY,ox					1					-iN,BIO						-iP,BIO					-(1-YGAO,GLY,ox)/YGAO,GLY,ox			iCIT,GLY/YGAO,GLY,ox-iCIT,BIO	iIG	-iIG*fNa	-iIG*(1-fNa)
23	r23	GAO growth on GLY, NO3										-1/YGAO,GLY,anox					1					-iN,BIO	-(1-YGAO,GLY,anox)/(EEQN2,NO3*YGAO,GLY,anox)	(1-YGAO,GLY,anox)/(EEQN2,NO3*YGAO,GLY,anox)				-iP,BIO								iCIT,GLY/YGAO,GLY,anox-iCIT,BIO	iIG	-iIG*fNa	-iIG*(1-fNa)
24	r24	GAO's GLY storage from VFAs	-1									1																								iCIT,VFA-iCIT,GLY
25	r25	GAO aerobic maintenance										-1																					-1			iCIT,GLY
26	r26	GAO anoxic maintenance										-1											-1/EEQN2,NO3	1/EEQN2,NO3												iCIT,GLY
27	r27	GAO anaerobic maintenance	1									-1																								iCIT,GLY-iCIT,VFA
28	r28	GAO decay	XGLY/XGAO				1-fE					-XGLY/XGAO	fE				-1					-fE*(iN,XE-iN,BIO)				(1-fE)*iN,BIO					(1-fE)*iP,BIO					(1-fE)*(iCIT,BIO-iCIT,SB)+(iCIT,GLY-iCIT,VFA)*XGLY/XGAO	-iIG	iIG*fNa	iIG*(1-fNa)
29	r29	NITO growth																	1			-1/YNITO-iN,BIO	1/YNITO					-iP,BIO					-(EEQNO3-YNITO)/YNITO			-iCIT,BIO	iIG	-iIG*fNa	-iIG*(1-fNa)
30	r30	NITO decay					1-fE						fE						-1			-fE*(iN,XE-iN,BIO)				(1-fE)*iN,BIO					(1-fE)*iP,BIO					(1-fE)*(iCIT,BIO-iCIT,SB)	-iIG	iIG*fNa	iIG*(1-fNa)
31	r31	AMETO growth	-1/YAMETO																	1		-iN,BIO						-iP,BIO						(1-YAMETO)/YAMETO		iCIT,VFA*1/YAMETO-iCIT,BIO-iCIT,CH4*(1-YAMETO)/YAMETO	iIG	-iIG*fNa	-iIG*(1-fNa)
32	r32	AMETO decay					1-fE							fE						-1		-fE*(iN,XE-iN,BIO)				(1-fE)*iN,BIO					(1-fE)*iP,BIO					(1-fE)*(iCIT,BIO-iCIT,SB)	-iIG	iIG*fNa	iIG*(1-fNa)
33	r33	HMETO growth																			1	-iN,BIO						-iP,BIO						(1-YHMETO)/YHMETO	-1/YHMETO	-iCIT,BIO-iCIT,CH4*(1-YHMETO)/YHMETO	iIG	-iIG*fNa	-iIG*(1-fNa)
34	r34	HMETO decay					1-fE							fE							-1	-fE*(iN,XE-iN,BIO)				(1-fE)*iN,BIO					(1-fE)*iP,BIO					(1-fE)*(iCIT,BIO-iCIT,SB)	-iIG	iIG*fNa	iIG*(1-fNa)
35	r35	CB flocculation				-1	1																			iN,CB					iP,CB
36	r36	CU flocculation							-1	1																	iN,CU					iP,CU
37	r37	XB hydrolysis		1			-1																		XN,B/XB	-XN,B/XB				XP,B/XB	-XP,B/XB
38	r38	SN,B ammonification																				1			-1
39	r39	SP,B conversion to PO4																										1		-1								iCAT,P
40	r40	XE conversion					1						-1									(iN,XE-iN,BIO)				iN,BIO					iP,BIO					iCIT,BIO-iCIT,SB
41	r41	XE,ana hydrolysis		1										-1								(iN,XE-iN,BIO)				iN,BIO					iP,BIO					iCIT,BIO-iCIT,SB
42	r42	Anaerobic methanol conversion	2/3		-1																														1/3	iCIT,MEOL-iCIT,VFA*2/3
43	r43	NO3 assimilative reduction													-EEQNO3*XOHO/XBIO	-EEQNO3*XPAO/XBIO	-EEQNO3*XGAO/XBIO	-EEQNO3*XMEOLO/XBIO	-EEQNO3*XNITO/XBIO	-EEQNO3*XAMETO/XBIO	-EEQNO3*XHMETO/XBIO	1+EEQNO3*iN,BIO	-1					EEQNO3*iP,BIO								iCIT,BIO*EEQNO3
44	r44	Aging of active HFO_H																																										-XHFO,H/(XHFO,H+XHFO,H,P)	XHFO,H/(XHFO,H+XHFO,H,P)		-XHFO,H,P/(XHFO,H+XHFO,H,P)		XHFO,H,P/(XHFO,H+XHFO,H,P)
45	r45	Aging of active HFO_L																																											-XHFO,L/(XHFO,L+XHFO,L,P)	XHFO,L/(XHFO,L+XHFO,L,P)		-XHFO,L,P/(XHFO,L+XHFO,L,P)
46	r46	Fast binding of P on active HFO_H (EQ)																										-1																-1/(ASFH*(AMP/AMFe))			1/(ASFH*(AMP/AMFe))
47	r47	Slow binding of P on active HFO_L																										-1																	-1/(ASFL*(AMP/AMFe))			1/(ASFL*(AMP/AMFe))
48	r48	Dissolution of XHFO,H,P																										(ASFH*(AMP/AMFe))																1			-1
49	r49	Dissolution of XHFO,L,P																										(ASFL*(AMP/AMFe))																	1			-1
50	r50	Reduction of XHFO with organic matter	-EEQFe2*SVFA/(SB+SVFA)	-EEQFe2*SB/(SB+SVFA)																								XHFO,P/XHFO								iCIT,SB*EEQFe2*SB/(SB+SVFA)+iCIT,VFA*EEQFe2*SVFA/(SB+SVFA)							1	-XHFO,H/XHFO	-XHFO,L/XHFO	-XHFO,old/XHFO	-XHFO,H,P/XHFO	-XHFO,L,P/XHFO	-XHFO,H,P,old/XHFO
51	r51	Oxidation of Fe2+																															-EEQFe2										-1	1
52	r52	Calcium carbonate precipitation																																		-MMCO2/MMCaCO3				-AMCa/MMCaCO3
53	r53	Amorphous calcium phosphate precipitation																										-2*AMP/MMACP												-3*AMCa/MMACP
54	r54	Struvite precipitation																				-AMN/MMSTR						-AMP/MMSTR													-AMMg/MMSTR
55	r55	Vivianite precipitation																										-2*AMP/MMVivi															-3*AMFe/MMVivi
56	r56	Carbon dioxide gas transfer																																		1
57	r57	Methane gas transfer																																1
58	r58	Hydrogen gas transfer																																	1
59	r59	Oxygen gas transfer																															1
60	r60	Ammonia absorption																				1
61	r61	Nitrogen gas transfer																						1
		Elemental composition
		COD	1	1	1	1	1	1	1	1	1	1	1	1	1	1	1	1	1	1	1		-EEQNO3	-EEQN2									-1	1	1								EEQFe2
		CO2	iCIT,VFA	iCIT,SB	iCIT,MEOL	iCIT,SB	iCIT,SB	iCIT,SB	iCIT,SB	iCIT,SB	iCIT,PHA	iCIT,GLY	iCIT,BIO	iCIT,BIO	iCIT,BIO	iCIT,BIO	iCIT,BIO	iCIT,BIO	iCIT,BIO	iCIT,BIO	iCIT,BIO													iCIT,CH4		1
		N				iN,CB		iN,SU	iN,CU				iN,XE	iN,XE	iN,BIO	iN,BIO	iN,BIO	iN,BIO	iN,BIO	iN,BIO	iN,BIO	1	1	1	1	1	1
		P				iP,CB		iP,SU	iP,CU				iP,BIO	iP,BIO	iP,BIO	iP,BIO	iP,BIO	iP,BIO	iP,BIO	iP,BIO	iP,BIO							1	1	1	1	1															ASFH*(AMP/AMFe)	ASFL*(AMP/AMFe)	ASFH*(AMP/AMFe)
		Na																																			fNa	1
		K																											iK,PP*AMK/AMP													1
		Ca																											iCa,PP*AMCa/AMP											1
		Mg																											iMg,PP*AMMg/AMP												1
		Cl																																			1-fNa		1
		Me																																									1	1	1	1	1	1	1
[truncated: 14 more columns]

## Sheet: Model Parameters
	Ordinary heterotrophic organisms kinetics (OHO)
Symbol	Name	Default	Unit
µOHO	Maximum specific growth rate of OHOs	4	d-1
KSB,AS	Substrate half saturation for OHOs	5	g COD.m-3
KO2,OHO,AS	O2 half saturation for OHOs	0.05	g O2.m-3
KVFA,AS	VFA half saturation for OHOs	0.5	g COD.m-3
KMEOL,OHO,AS	Methanol half saturation for OHOs (aerobic)	0.1	g COD.m-3
KNO3,OHO,AS	NOx half saturation for OHOs	0.03	g N.m-3
ηOHO,anox	Anoxic growth reduction for OHOs	0.6	unitless
bOHO	Aerobic decay rate coefficient for OHOs	0.62	d-1
µFERM,OHO	Fermentation rate coefficient for OHOs	0.3	d-1
KVFA,FERM,AS	VFA half saturation for OHOs fermentation	50	g COD.m-3
KSB,ana,AS	Substrate half saturation during fermentation	5	g COD.m-3
	Methylotroph kinetics (MEOLO)
Symbol	Name	Default	Unit
µMEOLO	Methylotroph maximum specific growth rate	1.3	d-1
KMEOL,AS	Methanol half saturation coefficient	0.5	g COD.m-3
KO2,MEOLO,AS	O2 half saturation for MEOLOs	0.05	g O2.m-3
KNO3,MEOLO,AS	NOx half saturation for MEOLOs	0.03	g N.m-3
bMEOLO	Aerobic decay rate coefficient for methylotrophs	0.05	d-1
qMEOL	Methanol degradation rate in anaerobic environments	10	d-1
	Phosphorus accumulating organisms kinetics (PAO)
Symbol	Name	Default	Unit
µPAO	Maximum specific growth rate of PAOs	1	d-1
µFERM,PAO	Fermentation rate coefficient for PAOs	0.45	d-1
KPO4,PAO,AS	PO4 half saturation for PAOs	0.5	g P.m-3
µPAO,lim	Maximum specific growth rate of PAOs, P limited	0.49	d-1
KPHA,AS	PHA half saturation coefficient	0.05	g COD.m-3
KO2,PAO,AS	Oxygen half saturation for PAOs	0.05	g O2.m-3
KNO3,PAO,AS	NOx half saturation for PAOs	0.03	g N.m-3
ηPAO,anox	PAO anoxic growth factor	0.66	unitless
bPAO	Aerobic decay rate coefficient for PAOs	0.15	d-1
ηbPAO,anox	Anoxic reduction for decay of PAO	0.5	unitless
ηbPAO,ana	Anaerobic reduction for decay of PAO	0.25	unitless
bPHA	Aerobic maintenance on PHA	0.05	d-1
ηbPHA,anox	PAO anoxic maintenance factor	0.66	unitless
bPP,ana	Anaerobic maintenance PP cleavage	0.005	d-1
ηbPP,aer	Aerobic reduction for maintenance PP cleavage	0.25	unitless
ηbPP,anox	Anoxic reduction for maintenance PP cleavage	0.5	unitless
qPAO,PHA	PHA storage rate	4	d-1
KSTO,VFA,PAO,AS	VFA half saturation for storage (PAO)	5	g COD.m-3
KPP,AS	PP half saturation for VFA storage	0.01	g P.m-3
KPP,PAO,max,AS	PP/PAO half inhibition constant	99	g P.g COD-1
KPHA,PAO,max,AS	PHA/PAO half inhibition constant	0.6	g COD.g COD-1
KMg,PAO,AS	Mg half saturation for PP storage (counter-ion)	0.001	g Mg.m-3
KK,PAO,AS	K half saturation for PP storage (counter-ion)	0.001	g K.m-3
KCa,PAO,AS	Ca half saturation for PP storage (counter-ion)	0.001	g Ca.m-3
KPP,lim,AS	PP limitation as nutrient	0.002	g P.m-3
KPO4,lim,AS	PO4 limitation as nutrient	0.005	g P.m-3
LogsatORP,PAO,Half	Logistic Half Value for ORP Switching of PAO fermentation	-100	mV
LogsatORP,PAO,Slope	Logistic Slope for ORP Switching of PAO fermentation	0.1	unitless
	Glycogen accumulating organisms kinetics (GAO)
Symbol	Name	Default	Unit
µGAO	Maximum specific growth rate of GAOs	0.55	d-1
KGLY,AS	GLY half saturation coefficient	0.05	g COD.m-3
KO2,GAO,AS	Oxygen half saturation for GAOs	0.05	g O2.m-3
KNO3,GAO,AS	NOx half saturation for GAOs	0.03	g N.m-3
ηGAO,anox	GAO anoxic growth factor	0.33	unitless
bGAO	Aerobic decay rate coefficient for GAOs	0.13	d-1
bGLY	Aerobic maintenance on GLY	0.1	d-1
ηbGAO,anox	Anoxic reduction for decay of GAO	0.5	unitless
ηbGAO,ana	Anaerobic reduction for decay of GAO	0.25	unitless
ηbGLY,anox	GAO anoxic maintenance factor	0.33	unitless
ηbGLY,ana	GAO anaerobic maintenance factor	0.1	unitless
qGAO,GLY	GLY storage rate	4	d-1
KGLY,GAO,max,AS	GLY/GAO half inhibition constant	0.5	g COD.g COD-1
KSTO,VFA,GAO,AS	VFA half saturation for storage (GAO)	5	g COD.m-3
LogsatORP,GAO,Half	Logistic Half Value for ORP Switching of GAO	-100	mV
LogsatORP,GAO,Slope	Logistic Slope for ORP Switching of GAO	0.1	unitless
	Nitrifying organisms kinetics (NITO)
Symbol	Name	Default	Unit
µNITO	Maximum specific growth rate of NITOs	0.9	d-1
KNHx,NITO,AS	Ammonia half saturation for NITOs	0.7	g N.m-3
KPO4,NITO,AS	PO4 half saturation for NITOs	0.001	g P.m-3
KCO2,NITO,AS	CO2 half saturation for NITOs	44	g TIC.m-3
KCO2,NITO,sidestream	CO2 half saturation for NITOs	176	g TIC.m-3
KCO2,NITO,pH,AS	HCO3- half saturation for NITOs	0.001	mol [HCO3-].L-1
KCO2,NITO,pH,sidestream	HCO3- half saturation for NITOs	0.004	mol [HCO3-].L-1
KO2,NITO,AS	Oxygen half saturation for NITOs	0.25	g O2.m-3
KO2,NITO,sidestream	Oxygen half saturation for NITOs	0.5	g O2.m-3
KNO3,NITO,AS	Half saturation for anoxic conditions for NITOs	0.03	g N.m-3
bNITO	Aerobic decay rate coefficient for NITOs	0.17	d-1
KNH3,NITO,pH,AS	Ammonium half saturation for NITOs	9999	mol [NH3].L-1
	VFA acidoclastic methanogen organisms kinetics (AMETO)
Symbol	Name	Default	Unit
µAMETO	Maximum specific growth rate of AMETO	0.3	d-1
KVFA,AMETO,AS	VFA Haldane half saturation for AMETO	400	g COD.m-3
KVFA,INH,AMETO,AS	VFA Haldane inhibition for AMETO	99999	g COD.m-3
KO2,AMETO,AS	Oxygen half saturation for AMETO	0.05	g O2.m-3
KNO3,AMETO,AS	NOx half saturation for AMETO	0.05	g N.m-3
bAMETO	Decay rate for AMETO (aerobic)	0.03	d-1
KNHx,AMETO,pH,AS	NHx non-competitive inhibition AMETO	2500	g N.m-3
KNH3,AMETO,pH,AS	NH3 non-competitive inhibition AMETO	0.024	mol [NH3].L-1
pHlow,AMETO	pH inhibition - low value	5.5	pHunit
pHhigh,AMETO	pH inhibition - high value	9.5	pHunit
	Hydrogenotrophic methanogen organisms kinetics (HMETO)
Symbol	Name	Default	Unit
µHMETO	Maximum specific growth rate of HMETO	1.3	d-1
KH2,HMETO,AS	H2 half saturation for HMETO	0.1	g COD.m-3
KO2,HMETO,AS	Oxygen half saturation for HMETO	0.05	g O2.m-3
KNO3,HMETO,AS	NOx half saturation for HMETO	0.05	g N.m-3
bHMETO	Decay rate for HMETO (aerobic)	0.13	d-1
pHlow,HMETO	pH inhibition - low value	5.5	pHunit
pHhigh,HMETO	pH inhibition - high value	9.5	pHunit
	Precipitation kinetics
Symbol	Name	Default	Unit
qCaCO3,PREC	CaCO3 precipitation rate parameter	0	g.m-3.d-1
qCaCO3,DISS	CaCO3 redissolution rate parameter	0	g.m-3.d-1
qSTR,PREC	Struvite precipitation rate parameter	10	g.m-3.d-1
qSTR,DISS	Struvite dissolution rate parameter	1	g.m-3.d-1
qACP,PREC	ACP precipitation rate	0	g.m-3.d-1
qACP,DISS	ACP dissolution rate	0	g.m-3.d-1
qVivi,PREC	Vivianite precipitation rate parameter	0.01	g.m-3.d-1
qVivi,DISS	Vivianite dissolution rate parameter	0.001	g.m-3.d-1
KSTR,INH,DISS	Inhibition coefficient for STR redissolution	0.01	g TSS.m-3
KACP,INH,DISS	Inhibition coefficient for ACP redissolution	0.01	g TSS.m-3
KCaCO3,INH,DISS	Inhibition coefficient for CaCO3 redissolution	0.01	g TSS.m-3
KVivi,INH,DISS	Inhibition coefficient for Vivi redissolution	0.01	g TSS.m-3
	HFO kinetics
Symbol	Name	Default	Unit
qHFOH,AGING	Aging coefficient for XHFO,H	450	d-1
qHFOL,AGING	Aging coefficient for XHFO,L	0.1	d-1
qP,COPREC	Maximum P binding and coprecipitation rate on XHFO,H	360	d-1
qP,BIND	Maximum P binding rate on XHFO,L	0.3	d-1
qHFOH,DISS	Redissolution rate coefficient - XHFO,H,P	36	d-1
qHFOL,DISS	Redissolution rate coefficient - XHFO,L,P	36	d-1
qHFO,RED	HFO (ferric) reduction rate with organics	2	d-1
qFe,OX	Ferrous oxidation rate	1	d-1
KP,DISS	Inhibition coefficient for SPO4 for redissolution	0.03	g P.m-3
KP,BIND	Half saturation coefficient for SPO4	0.1	g P.m-3
	Common switches
Symbol	Name	Default	Unit
KNHx,BIO,AS	NHx half saturation for biomasses	0.005	g N.m-3
KPO4,BIO,AS	PO4 half saturation for biomasses	0.002	g P.m-3
KCO2,BIO,AS	CO2 half saturation for autotrophs (except NITO)	4.4	g TIC.m-3
KO2,ana,AS	Oxygen half saturation for anaerobic conditions (digester)	1e-06	g O2.m-3
KNO3,ana,AS	Half saturation for anoxic conditions for anaerobic conditions (digester)	1e-05	g N.m-3
ηb,anox	Anoxic reduction for decay	0.5	unitless
ηb,ana	Anaerobic reduction for decay	0.25	unitless
ηHYD,anox	Anoxic reduction for hydrolysis	0.5	unitless
ηHYD,ana	Anaerobic reduction for hydrolysis	0.5	unitless
mtox,anox	nitrate toxicity factor for decay of anaerobs	5	unitless
mtox,aer	oxygen toxicity factor for decay of anaerobs	10	unitless
mtox,ana,max	Anaerobic increasing factor for decay of aerobs	10	unitless
KCAT,AS	Sodium half saturation for synthesis inorganics	0.1	g.m-3
KAN,AS	Choride half saturation for synthesis inorganics	0.1	g.m-3
pHlow	pH inhibition - low value	3	pHunit
pHhigh	pH inhibition - high value	11	pHunit
	Conversion kinetics
Symbol	Name	Default	Unit
qHYD	Hydrolysis rate coefficient	2	d-1
qFLOC	Flocculation rate coefficient	50	d-1
KFLOC,AS	Flocculation half saturation coefficient	0.001	g COD.g COD-1
KHYD,AS	Hydrolysis half saturation coefficient	0.05	g COD.g COD-1
qAMMON	Ammonification rate coefficient	0.05	d-1
qSPB	Phosphate release rate coefficient	0.5	d-1
qXE	Endogenous residue conversion rate coefficient	0.007	d-1
qASSIM	Assimilative nutrient production rate coefficient	1	d-1
KNHx,ASSIM,AS	Assimilative NHx half saturation	0.0005	g N.m-3
KNOx,ASSIM,AS	Assimilative NO3 half saturation	0.001	g N.m-3
	Parameters for half saturation coefficients in biofilms
Symbol	Name	Default	Unit
fKS,biofilm	Diffusion factor for half saturation coefficients	0.1	unitless
	Temperature dependency
Symbol	Name	Default	Unit
θµ,OHO	Arrhenius coefficient for OHO growth	1.04	unitless
θFERM,OHO	Arrhenius coefficient for fermentation (OHO)	1.04	unitless
θb,OHO	Arrhenius coefficient for OHO decay	1.03	unitless
θµ,MEOLO	Arrhenius coefficient for MEOLO growth	1.06	unitless
θb,MEOLO	Arrhenius coefficient for MEOLO decay	1.03	unitless
θµ,PAO	Arrhenius coefficient for PAO growth	1.04	unitless
θµ,PAO,lim	Arrhenius coefficient for PAO growth (P limited)	1.04	unitless
θFERM,PAO	Arrhenius coefficient for fermentation (PAO)	1.04	unitless
θq,PAO,PHA	Arrhenius coefficient for PHA storage	1.04	unitless
θb,PAO	Arrhenius coefficient for PAO decay	1.03	unitless
θb,PHA	Arrhenius coefficient for PHA storage use for maintenance	1.064	unitless
θb,PP,ana	Arrhenius coefficient for anaerobic PP storage	1.03	unitless
θµ,GAO	Arrhenius coefficient for GAO growth	1.072	unitless
θq,GAO,GLY	Arrhenius coefficient for GLY storage	1.04	unitless
θb,GAO	Arrhenius coefficient for GAO decay	1.03	unitless
θb,GLY	Arrhenius coefficient for GLY storage use for maintenance	1.054	unitless
θµ,NITO	Arrhenius coefficient for NITO growth	1.072	unitless
θb,NITO	Arrhenius coefficient for NITO decay	1.03	unitless
θµ,AMETO	Arrhenius coefficient for AMETO growth	1.03	unitless
θb,AMETO	Arrhenius coefficient for AMETO decay	1.03	unitless
θµ,HMETO	Arrhenius coefficient for HMETO growth	1.03	unitless
θb,HMETO	Arrhenius coefficient for HMETO decay	1.03	unitless
θq,FLOC	Arrhenius coefficient for flocculation	1.03	unitless
θq,HYD	Arrhenius coefficient for hydrolysis	1.03	unitless
θq,AMMON	Arrhenius coefficient for ammonification	1.03	unitless
θq,SPB	Arrhenius coefficient for PO4 conversion	1.03	unitless
θq,XE	Arrhenius coefficient endogenous residual conversion	1.03	unitless
θq,ASSIM	Arrhenius coefficient assimilative kinetics	1.03	unitless
θq,Fe,OX	Arrhenius coefficient for ferrous iron oxidation kinetics	1.04	unitless
θq,HFO,RED	Arrhenius coefficient for ferric iron reduction kinetics	1.04	unitless
Tbase	Arrhenius base temperature	20	Co
	Stoichiometric yields
Symbol	Name	Default	Unit
YOHO,VFA,ox	Aerobic yield of OHOs on VFA	0.6	g XOHO.g SVFA-1
YOHO,VFA,anox	Anoxic yield of OHOs on VFA	0.45	g XOHO.g SVFA-1
YOHO,SB,ox	Aerobic yield of OHOs on substrate	0.67	g XOHO.g SB-1
YOHO,SB,anox	Anoxic yield of OHOs on substrate	0.54	g XOHO.g SB-1
YOHO,SB,ana	Anaerobic yield of OHOs on substrate	0.1	g XOHO.g SB-1
YOHO,H2,ana,high	Anaerobic yield of H2 production in fermentation with high VFA concentration (OHO)	0.35	g XOHO.g SB-1
YOHO,H2,ana,low	Anaerobic yield of H2 production in fermentation witho low VFA concentration (OHO)	0.1	g XOHO.g SB-1
YOHO,SMEOL,ox	Aerobic yield of OHOs on methanol	0.4	g XOHO.g SMEOL-1
YMEOLO	MEOLO yield	0.4	g XMEOLO.g SMEOL-1
YPAO,PHA,ox	Aerobic yield of PAOs on PHA	0.639	g XPAO.g XPHA-1
YPAO,PHA,anox	Anoxic yield of PAOs on PHA	0.52	g XPAO.g XPHA-1
YPAO,SB,ana	Anaerobic yield of PAOs on substrate	0.1	g XOHO.g SB-1
YPAO,H2,ana,high	Anaerobic yield of H2 production in fermentation with high VFA concentration (PAO)	0.35	g XOHO.g SB-1
YPAO,H2,ana,low	Anaerobic yield of H2 production in fermentation witho low VFA concentration (PAO)	0.1	g XOHO.g SB-1
fPHA,PP,ox	PHA to PP ratio, aerobic	0.92	g XPHA.g XPP-1
fPHA,PP,anox	PHA to PP ratio, anoxic	0.55	g XPHA.g XPP-1
fP,VFA	P release to VFA ratio	0.65	g P.g COD-1
iTSS,PP	TSS content of PP	3.51613	g XPP.g XTSS-1
YGAO,GLY,ox	Aerobic yield of GAOs on GLY	0.62	g XGAO.g XGLY-1
YGAO,GLY,anox	Anoxic yield of GAOs on GLY	0.5	g XGAO.g XGLY-1
YNITO	NITO yield	0.24	g XNITO.g SNHx-1
YAMETO	AMETO yield	0.1	g XAMETO.g SVFA-1
YHMETO	HMETO yield	0.1	g XHMETO.g SH2-1
	General stoichiometry
Symbol	Name	Default	Unit
fE	Endogenous fraction (death-regeneration)	0.08	unitless
iN,BIO	N content of biomasses	0.07	g N.g COD-1
iP,BIO	P content of biomasses	0.02	g P.g COD-1
iCV,BIO	Biomass XCOD/VSS ratio	1.42	g COD.g VSS-1
iCV,B	XB XCOD/VSS ratio	1.8	g COD.g VSS-1
iCV,U	XU XCOD/VSS ratio	1.3	g COD.g VSS-1
iCV,VFA	VFA SCOD/VS ratio	1.066	g COD.g VS-1
iCV,SB	SB SCOD/VS ratio	1.066	g COD.g VS-1
iCV,MEOL	MEOL SCOD/VS ratio	1.5	g COD.g VS-1
iCV,SU	SU SCOD/VS ratio	0.926	g COD.g VS-1
iCV,CB	CB SCCOD/VS ratio	1.8	g COD.g VS-1
iCV,CU	CU SCCOD/VS ratio	1.3	g COD.g VS-1
iCV,PHA	PHA XCOD/VSS ratio	1.67	g COD.g VSS-1
iCV,GLY	GLY XCOD/VSS ratio	1.19	g COD.g VSS-1
iCV,E	Xe XCOD/VSS ratio	1.42	g COD.g VSS-1
iCIT,BIO	Inorganic Carbon content of biomass	1.29	g TIC.g COD-1
iCIT,SB	Inorganic Carbon content of substrate and inert	1.29	g TIC.g COD-1
iCIT,MEOL	Inorganic Carbon content of methanol	0.917	g TIC.g COD-1
iCIT,CH4	Inorganic Carbon content of methane	0.6875	g TIC.g COD-1
iCIT,VFA	Inorganic Carbon content of VFA	1.375	g TIC.g COD-1
iCIT,PHA	Inorganic Carbon content of PHA	1.222	g TIC.g COD-1
iCIT,GLY	Inorganic Carbon content of GLY	1.375	g TIC.g COD-1
iN,XE	N content of endogenous products	0.07	g N.g COD-1
iN,CB	N content of colloidal substrate	0.03	g N.g COD-1
iN,CU	N content of colloidal inert organics	0.01	g N.g COD-1
iN,SU	N content of soluble inerts	0.005	g N.g COD-1
iP,CB	P content of colloidal substrate	0.005	g P.g COD-1
iP,CU	P content of colloidal inert organics	0.005	g P.g COD-1
iP,SU	P content of soluble inerts	0.005	g P.g COD-1
YBOD,ult	Yield on ultimate BOD	0.95	unitless
fBOD5,BODult	BOD5 to ultimate BOD ratio	0.65	unitless
iIG	Synthesis inorganics in active biomass	0.11	g TSS.g COD-1
iN,XSTR	Nitrogen content of struvite	0.0570755	g N.g TSS-1
iP,XSTR	Phosphorus content of struvite	0.126214	g P.g TSS-1
iP,XACP	Phosphorus content of ACP	0.162065	g P.g TSS-1
iP,XVivi	Phosphorus content of Vivianite	0.1235	g P.g TSS-1
iCa,PP	Calcium-PP molar ratio	0.08	mol Ca.mol P-1
iMg,PP	Magnesium-PP molar ratio	0.29	mol Mg.mol P-1
iK,PP	Potassium-PP molar ratio	0.26	mol K.mol P-1
iCAT,P	Cation content of SP,B	0	g Na.g P-1
fNa	Sodium mass fraction in NaCl	0.393372	g Na.g NaCl-1
	HFO stoichiometry
Symbol	Name	Default	Unit
ASFH	Active site factor for HFOH	1.2	mol P.mol Fe-1
ASFL	Active site factor for HFOL	0.6	mol P.mol Fe-1
	Parameters for gas transfer
Symbol	Name	Default	Unit
fkLaN2	Nitrogen mass transfer parameter	1	-
fkLaCO2	Carbon dioxide mass transfer parameter	1	-
fkLaCH4	Methane mass transfer parameter	1	-
fkLaH2	Hydrogen mass transfer parameter	1	-
fkLaNH3	Ammonia mass transfer parameter	0	-
fkLaO2	Oxygen mass transfer parameter	1	-
	Oxidation reduction potential constants
Symbol	Name	Default	Unit
ORPbase	Base ORP value	-300	mV
ORPmax,SO2	ORP max for dissolved oxygen	300	mV
ORPmax,SNOx	ORP max for dissolved nitrate	70	mV
KORP,SO2	ORP half saturation constant for dissolved oxygen	0.05	g O2.m-3
KORP,SNOx	ORP half saturation constant for nitrate	0.1	g N.m-3
KORP,CH4	ORP half saturation constant for dissolved methane	2	g COD.m-3

## Sheet: Calculated Variables
	Calculated variables
Symbol	Name	Expression	Unit
XBIO	COD of all biomasses	XOHO+XPAO+XGAO+XMEOLO+XNITO+XAMETO+XHMETO	g COD.m-3
XCOD	Particulate COD	XBIO+XB+XU+XPHA+XGLY+XE,ana+XE	g COD.m-3
XVSS,BIO	VSS of all biomasses	XBIO/iCV,BIO	g VSS.m-3
XVSS	Volatile suspended solids	XVSS,BIO+XB/iCV,B+XU/iCV,U+XPHA/iCV,PHA+XGLY/iCV,GLY+XE,ana/iCV,E+XE/iCV,E	g VSS.m-3
XVS	Volatile solids	XVSS+SU/iCV,SU+SB/iCV,SB+SVFA/iCV,VFA+SMEOL/iCV,MEOL+CB/iCV,CB+CU/iCV,CU	g VSS.m-3
XVS,sub	VS biodegradable substrate	XB/iCV,B+XE/iCV,E+SB/iCV,SB+SVFA/iCV,VFA+CB/iCV,CB+SMEOL/iCV,MEOL	g VS.m-3
XVS,ult	Ultimate VS	(((XVS,sub*(1-YAMETO))+XVSS,BIO)*(fE/((1-YAMETO)*(1-fE))))+XE,ana/iCV,E+XU/iCV,U+XPHA/iCV,PHA+XGLY/iCV,GLY+SU/iCV,SU+CU/iCV,CU	g VS.m-3
Xprecip	Precipitated solids	XCaCO3+XACP+XSTR+XVivi	g TSS.m-3
XHFO,TSS	Total HFOs in TSS unit	(XHFO,H + XHFO,L + XHFO,old)/AMFe*MMFe2O3 + (XHFO,H,P + XHFO,L,P + XHFO,H,P,old + XHFO,L,P,old)+ (XHFO,L,P+XHFO,L,P,old)*ASFL*(MMPO4/AMFe)+(XHFO,H,P+XHFO,H,P,old)*ASFH*(MMPO4/AMFe)	g TSS.m-3
XISS	Inorganic suspended solids	XHFO,TSS+Xprecip+XINORG+iTSS,PP*XPP	g TSS.m-3
XTSS	Total Suspended Solids	XVSS+XISS	g TSS.m-3
XDM	Dry Matter	XTSS+SU/iCV,SU+SB/iCV,SB+SVFA/iCV,VFA+CB/iCV,CB+CU/iCV,CU+SNHx*MMNH4/AMN+SNOx*MMNO3/AMN+SPO4*MMPO4/AMP+SCAT+SAN+SCa+SMg+SK+SFe2	g TSS.m-3
SBOD,ult	Soluble ultimate biochemical oxygen demand	YBOD,ult*(SVFA+SB+SMEOL+CB)	g O2.m-3
XBOD,ult	Particulate ultimate biochemical oxygen demand	YBOD,ult*(XBIO+XB+XPHA+XGLY)	g O2.m-3
TBOD,ult	Total ultimate biochemical oxygen demand	SBOD,ult +XBOD,ult	g O2.m-3
SBOD,5	Soluble 5 day biochemical oxygen demand	SBOD,ult*fBOD5,BODult	g O2.m-3
XBOD,5	Particulate 5 day biochemical oxygen demand	XBOD,ult*fBOD5,BODult	g O2.m-3
TBOD,5	Total 5 day biochemical oxygen demand	TBOD,ult*fBOD5,BODult	g O2.m-3
SCOD	Filtered flocculated chemical oxygen demand	SU + SB +SVFA +SMEOL	g COD.m-3
SCCOD	Soluble chemical oxygen demand	SCOD + CB +CU	g COD.m-3
TCOD	Total chemical oxygen demand	SCCOD +XCOD	g COD.m-3
TKN	Total Kjeldahl nitrogen	SNHx + SN,B + iN,CB*CB + XN,B +iN,SU*SU +iN,CU*CU + XN,U + iN,BIO*XBIO+iN,XE*(XE,ana+XE)+ iN,XSTR * XSTR	g N.m-3
TN	Total nitrogen	TKN +SNOx	g N.m-3
TP	Total phosphorus	iP,BIO*(XBIO+XE,ana+XE) + SPO4 + SP,B + iP,CB*CB + XP,B + iP,SU*SU + XP,U + iP,CU*CU +XPP + iP,XSTR * XSTR +XHFO,P+iP,XACP * XACP+iP,XVivi * XVivi	g P.m-3
XHFO	Total HFOs	XHFO,H+XHFO,L+XHFO,L,P+XHFO,H,P+XHFO,old+XHFO,L,P,old+XHFO,H,P,old	g Fe.m-3
TFe	Total iron	XHFO + SFe2+XVivi*3*AMFe/MMVivi	g Fe.m-3
XHFO,P	Total P in HFOs	(XHFO,L,P+XHFO,L,P,old)*ASFL*(AMP/AMFe)+(XHFO,H,P+XHFO,H,P,old)*ASFH*(AMP/AMFe)	g P.m-3
ratioVSS_TSS	VSS/TSS ratio	XVSS/XTSS	g VSS.g TSS-1
molratioTotal_HFO_Fe_P	HFO-HFO,P molar ratio	If(XHFO>10^-20;(XHFO/AMFe)/(XHFO,P/AMP);0)	mol Fe.mol P-1
molratiosorbed_Fe_P	Sorbed Fe-P molar ratio	If(XHFO>10^-20;((XHFO,L,P+XHFO,H,P+XHFO,L,P,old+XHFO,H,P,old)/AMFe)/(XHFO,P/AMP);0)	mol Fe.mol P-1
molratioTotal_Fe_P	Fe-P total molar ratio	If(XHFO>10^-20;(XHFO/AMFe)/((XHFO,P+SPO4)/AMP);0)	mol Fe.mol P-1
	Oxidation-reduction potential
Symbol	Name	Expression	Unit
ORPO2	Oxidation-reduction potential due to dissolved oxygen	ORPbase+(ORPmax,SO2-ORPbase)*SO2/(KORP,SO2+SO2)	mV
ORPNOx	Oxidation-reduction potential due to dissolved nitrate	ORPbase+(ORPmax,SNOx-ORPbase)*SNOx/(KORP,SNOx+SNOx)	mV
ORPCH4	Oxidation-reduction potential due to dissolved methane	ORPbase*SCH4/(KORP,CH4 + SCH4)	mV
ORP	Oxidation-reduction potential	Max(ORPO2;ORPNOx;ORPCH4)	mV
	Precipitation/redissolution rates
Symbol	Name	Expression	Unit
PrecipDrivingForceSTR	Struvite precipitation rate expression (driving force)	(([Mg2+]^(1/3)*[NH4+]^(1/3) * [PO43-]^(1/3) - Ksp,STR^(1/3))/ Ksp,STR^(1/3))	Unitless
PrecipDrivingForceSTR	Struvite precipitation rate expression (driving force)	0	Unitless
PrecipDrivingForceSTR	Struvite precipitation rate expression (driving force)	0	Unitless
qSTR	Struvite precipitation rate parameter	If(PrecipDrivingForceSTR>0;qSTR,PREC;qSTR,DISS*MsatXSTR,KSTR,INH,DISS)	d-1
PrecipDrivingForceACP	ACP precipitation rate expression (driving force)	([Ca2+]^(3/5)*[PO43-]^(2/5)-Ksp,ACP^(1/5))/Ksp,ACP^(1/5)	Unitless
PrecipDrivingForceACP	ACP precipitation rate expression (driving force)	0	Unitless
PrecipDrivingForceACP	ACP precipitation rate expression (driving force)	0	Unitless
qACP	ACP precipitation rate parameter	If(PrecipDrivingForceACP>0;qACP,PREC;-qACP,DISS*MsatXACP,KACP,INH,DISS)	d-1
PrecipDrivingForceCaCO3	CaCO3 precipitation rate expression (driving force)	([Ca2+]^(1/2)*[CO32-]^(1/2)-Ksp,CaCO3^(1/2))/Ksp,CaCO3^(1/2)	Unitless
PrecipDrivingForceCaCO3	CaCO3 precipitation rate expression (driving force)	0	Unitless
PrecipDrivingForceCaCO3	CaCO3 precipitation rate expression (driving force)	0	Unitless
qCaCO3	ACP precipitation rate parameter	If(PrecipDrivingForceCaCO3>0;qCaCO3,PREC;-qCaCO3,DISS*MsatXCaCO3,KCaCO3,INH,DISS)	d-1
PrecipDrivingForceVivi	Vivianite precipitation rate expression (driving force)	(([Fe2+]^(3/5) * [PO43-]^(2/5) - Ksp,Vivi^(1/5))/Ksp,Vivi^(1/5))	Unitless
PrecipDrivingForceVivi	Vivianite precipitation rate expression (driving force)	0	Unitless
PrecipDrivingForceVivi	Vivianite precipitation rate expression (driving force)	(([Fe2+]^(3/5) * [PO43-]^(2/5) - Ksp,Vivi^(1/5))/Ksp,Vivi^(1/5))	Unitless
PrecipDrivingForceVivi	Vivianite precipitation rate expression (driving force)	0	Unitless
PrecipDrivingForceVivi	Vivianite precipitation rate expression (driving force)	0	Unitless
qVivi	Vivianite precipitation rate parameter	If(PrecipDrivingForceVivi>0;qVivi,PREC;-qVivi,DISS*MsatXVivi,KVivi,INH,DISS)	d-1
	Uptake rates
Symbol	Name	Expression	Unit
OUR	Oxygen Uptake rate	COUR+NOUR	g O2.m-3.d-1
COUR	Carbonaceous Oxygen Uptake rate	-(v1_SO2*r1+v3_SO2*r3+v7_SO2*r7+v11_SO2*r11+v13_SO2*r13+v16_SO2*r16+v22_SO2*r22+v25_SO2*r25+v51_SO2*r51)	g O2.m-3.d-1
NOUR	Nitrification Oxygen Uptake rate	-(v29_SO2*r29)	g O2.m-3.d-1
DNUR	Denitrification Nitrate uptake rate for bio growth	-(v2_SNOx*r2+v4_SNOx*r4+v9_SNOx*r9+v12_SNOx*r12+v14_SNOx*r14+v17_SNOx*r17+v23_SNOx*r23+v26_SNOx*r26)	g N.m-3.d-1
NUR	Nitrate uptake rate	-(v2_SNOx*r2+v4_SNOx*r4+v9_SNOx*r9+v12_SNOx*r12+v14_SNOx*r14+v17_SNOx*r17+v23_SNOx*r23+v26_SNOx*r26+v43_SNOx*r43)	g N.m-3.d-1
NPR	Nitrate production rate	v29_SNOx*r29	g N.m-3.d-1
AAUR	Assimilative Ammonia uptake rate	iN,BIO*(r1+r2+r3+r4+r5+r6+r7+r9+r11+r12+r13+r14+r18+r19+r22+r23+r29+r31+r33)	g N.m-3.d-1
NAUR	Nitrification Ammonia uptake rate	(-v29_SNHx)*r29	g N.m-3.d-1
AUR	Total Ammonia uptake rate	iN,BIO*(r1+r2+r3+r4+r5+r6+r7+r9+r11+r12+r13+r14+r18+r19+r22+r23+r31+r33)+(-v29_SNHx)*r29+(-v54_SNHx)*r54	g N.m-3.d-1
PUR	Phosphorus uptake rate	iP,BIO*(r1+r2+r3+r4+r5+r6+r7+r9+r18+r19+r22+r23+r29+r31+r33)-(v11_SPO4*r11+v12_SPO4*r12+v46_SPO4*r46+v47_SPO4*r47+v53_SPO4*r53+v54_SPO4*r54+v55_SPO4*r55)	g P.m-3.d-1
PURBIO	Phosphorus uptake rate biologicaly	iP,BIO*(r1+r2+r3+r4+r5+r6+r7+r9+r18+r19+r22+r23+r29+r31+r33)-(v11_SPO4*r11+v12_SPO4*r12)	g P.m-3.d-1
PURCHEM	Phosphorus uptake rate chemicaly	-(v46_SPO4*r46+v47_SPO4*r47+v53_SPO4*r53+v54_SPO4*r54+v55_SPO4*r55)	g P.m-3.d-1
PRR	Phosphorus release rate	v15_SPO4*r15+v20_SPO4*r20+v21_SPO4*r21+v39_SPO4*r39+v43_SPO4*r43+v48_SPO4*r48+v49_SPO4*r49+v50_SPO4*r50	g P.m-3.d-1
XBIO,kin	COD of all biomasses	XOHO+XPAO+XGAO+XMEOLO+XNITO+XAMETO+XHMETO	g COD.m-3
	Anaerobic toxicity factor
Symbol	Name	Expression	Unit
mtox,ana	Anaerobic increasing factor for decay of aerobs	mtox,ana,max	BigNumber
mtox,ana	Anaerobic increasing factor for decay of aerobs	0	BigNumber
	PAO fermentation efficiency indicator
Symbol	Name	Expression	Unit
ηPAO,ana	Anaerobic reducing factor for PAO fermentation	XPAO/(XPAO+XGAO)	BigNumber
	Half-saturation coefficients for nitrifiers (NITO)
Symbol	Name	Expression	Unit
KNHx,NITO	Half saturation coefficient for ammonia (NITO)	KNHx,NITO,AS	g N.m-3
KNHx,NITO	Half saturation coefficient for ammonia (NITO)	KNHx,NITO,AS*fKS,biofilm	g N.m-3
KCO2,NITO	Half saturation coefficient for CO2 (NITO)	KCO2,NITO,AS	g TIC.m-3
KCO2,NITO	Half saturation coefficient for CO2 (NITO)	KCO2,NITO,AS*fKS,biofilm	g TIC.m-3
KCO2,NITO	Half saturation coefficient for CO2 (NITO)	KCO2,NITO,sidestream	g TIC.m-3
KCO2,NITO,pH	Half saturation coefficient for HCO3- (NITO)	KCO2,NITO,pH,AS	mol [HCO3-].L-1
KCO2,NITO,pH	Half saturation coefficient for HCO3- (NITO)	KCO2,NITO,pH,AS*fKS,biofilm	mol [HCO3-].L-1
KCO2,NITO,pH	Half saturation coefficient for HCO3- (NITO)	KCO2,NITO,pH,sidestream	mol [HCO3-].L-1
KPO4,NITO	PO4 half saturation for NITOs	KPO4,NITO,AS	g P.m-3
KPO4,NITO	PO4 half saturation for NITOs	KPO4,NITO,AS*fKS,biofilm	g P.m-3
KO2,NITO	Half saturation coefficient for oxygen (NITO)	KO2,NITO,AS	g O2.m-3
KO2,NITO	Half saturation coefficient for oxygen (NITO)	KO2,NITO,AS*fKS,biofilm	g O2.m-3
KO2,NITO	Half saturation coefficient for oxygen (NITO)	KO2,NITO,sidestream	g O2.m-3
KNO3,NITO	Half saturation coefficient for nitrate (NITO)	KNO3,NITO,AS	g N.m-3
KNO3,NITO	Half saturation coefficient for nitrate (NITO)	KNO3,NITO,AS*fKS,biofilm	g N.m-3
KNH3,NITO,pH	Half saturation coefficinet for free ammonia with pH (NITO)	KNH3,NITO,pH,AS	mol [NH3].L-1
KNH3,NITO,pH	Half saturation coefficinet for free ammonia with pH (NITO)	KNH3,NITO,pH,AS*fKS,biofilm	mol [NH3].L-1
	Half-saturation coefficients for heterotrophs (OHO)
Symbol	Name	Expression	Unit
KSB	Half saturation coefficient for readily biodegradable substrate (OHO)	KSB,AS	g COD.m-3
KSB	Half saturation coefficient for readily biodegradable substrate (OHO)	KSB,AS*fKS,biofilm	g COD.m-3
KVFA	Half saturation coefficient for VFAs (OHO)	KVFA,AS	g COD.m-3
KVFA	Half saturation coefficient for VFAs (OHO)	KVFA,AS*fKS,biofilm	g COD.m-3
KO2,OHO	Half saturation coefficient for oxygen (OHO)	KO2,OHO,AS	g O2.m-3
KO2,OHO	Half saturation coefficient for oxygen (OHO)	KO2,OHO,AS*fKS,biofilm	g O2.m-3
KMEOL,OHO	Half saturation coefficient for methanol for OHOs (aerobic)	KMEOL,OHO,AS	g COD.m-3
KMEOL,OHO	Half saturation coefficient for methanol for OHOs (aerobic)	KMEOL,OHO,AS*fKS,biofilm	g COD.m-3
KNO3,OHO	Half saturation coefficient for nitrate (OHO)	KNO3,OHO,AS	g N.m-3
KNO3,OHO	Half saturation coefficient for nitrate (OHO)	KNO3,OHO,AS*fKS,biofilm	g N.m-3
KVFA,FERM	VFA half saturation for OHOs fermentation	KVFA,FERM,AS	g COD.m-3
KVFA,FERM	VFA half saturation for OHOs fermentation	KVFA,FERM,AS*fKS,biofilm	g COD.m-3
KSB,ana	Half saturation coefficient for substrate during fermentation	KSB,ana,AS	g COD.m-3
KSB,ana	Half saturation coefficient for substrate during fermentation	KSB,ana,AS*fKS,biofilm	g COD.m-3
	Half-saturation coefficients for methylotrophs (MEOLO)
Symbol	Name	Expression	Unit
KMEOL	Half saturation coefficient for methanol (MEOLO)	KMEOL,AS	g COD.m-3
KMEOL	Half saturation coefficient for methanol (MEOLO)	KMEOL,AS*fKS,biofilm	g COD.m-3
KO2,MEOLO	Half saturation coefficient for oxygen (MEOLO)	KO2,MEOLO,AS	g O2.m-3
KO2,MEOLO	Half saturation coefficient for oxygen (MEOLO)	KO2,MEOLO,AS*fKS,biofilm	g O2.m-3
KNO3,MEOLO	Half saturation coefficient for nitrate (MEOLO)	KNO3,MEOLO,AS	g N.m-3
KNO3,MEOLO	Half saturation coefficient for nitrate (MEOLO)	KNO3,MEOLO,AS*fKS,biofilm	g N.m-3
	Half-saturation coefficients for phosphorus accumulating organisms (PAO)
Symbol	Name	Expression	Unit
KPHA	Half saturation coefficient for PHA (PAO)	KPHA,AS	g COD.m-3
KPHA	Half saturation coefficient for PHA (PAO)	KPHA,AS*fKS,biofilm	g COD.m-3
KO2,PAO	Half saturation coefficient for oxygen (PAO)	KO2,PAO,AS	g O2.m-3
KO2,PAO	Half saturation coefficient for oxygen (PAO)	KO2,PAO,AS*fKS,biofilm	g O2.m-3
KNO3,PAO	Half saturation coefficient for nitrate (PAO)	KNO3,PAO,AS	g N.m-3
KNO3,PAO	Half saturation coefficient for nitrate (PAO)	KNO3,PAO,AS*fKS,biofilm	g N.m-3
KSTO,VFA,PAO	Half saturation coefficient for VFA for storage	KSTO,VFA,PAO,AS	g COD.m-3
KSTO,VFA,PAO	Half saturation coefficient for VFA for storage	KSTO,VFA,PAO,AS*fKS,biofilm	g COD.m-3
KPP	PP half saturation for storage	KPP,AS	g P.m-3
KPP	PP half saturation for storage	KPP,AS*fKS,biofilm	g P.m-3
KPO4,PAO	PO4 half saturation for PAOs	KPO4,PAO,AS	g P.m-3
KPO4,PAO	PO4 half saturation for PAOs	KPO4,PAO,AS*fKS,biofilm	g P.m-3
KPP,lim	PP limitation as nutrient	KPP,lim,AS	g P.m-3
KPP,lim	PP limitation as nutrient	KPP,lim,AS*fKS,biofilm	g P.m-3
KMg,PAO	Half saturation coefficient for Mg (counter-ion in PP storage)	KMg,PAO,AS	g Mg.m-3
KMg,PAO	Half saturation coefficient for Mg (counter-ion in PP storage)	KMg,PAO,AS*fKS,biofilm	g Mg.m-3
KK,PAO	Half saturation coefficient for K (counter-ion in PP storage)	KK,PAO,AS	g K.m-3
KK,PAO	Half saturation coefficient for K (counter-ion in PP storage)	KK,PAO,AS*fKS,biofilm	g K.m-3
KCa,PAO	Half saturation coefficient for Ca (counter-ion in PP storage)	KCa,PAO,AS	g Ca.m-3
KCa,PAO	Half saturation coefficient for Ca (counter-ion in PP storage)	KCa,PAO,AS*fKS,biofilm	g Ca.m-3
KPP,PAO,max	PP/PAO half inhibition constant	KPP,PAO,max,AS	g P.g COD-1
KPP,PAO,max	PP/PAO half inhibition constant	KPP,PAO,max,AS*fKS,biofilm	g P.g COD-1
KPHA,PAO,max	PHA/PAO half inhibition constant	KPHA,PAO,max,AS	g COD.g COD-1
KPHA,PAO,max	PHA/PAO half inhibition constant	KPHA,PAO,max,AS*fKS,biofilm	g COD.g COD-1
KPO4,lim	PO4 limitation as nutrient	KPO4,lim,AS	g P.m-3
KPO4,lim	PO4 limitation as nutrient	KPO4,lim,AS*fKS,biofilm	g P.m-3
	Half-saturation coefficients for glycogen accumulating organisms (GAO)
Symbol	Name	Expression	Unit
KGLY	GLY half saturation coefficient	KGLY,AS	g COD.m-3
KGLY	GLY half saturation coefficient	KGLY,AS*fKS,biofilm	g COD.m-3
KO2,GAO	Oxygen half saturation for GAOs	KO2,GAO,AS	g O2.m-3
KO2,GAO	Oxygen half saturation for GAOs	KO2,GAO,AS*fKS,biofilm	g O2.m-3
KNO3,GAO	NOx half saturation for GAOs	KNO3,GAO,AS	g N.m-3
KNO3,GAO	NOx half saturation for GAOs	KNO3,GAO,AS*fKS,biofilm	g N.m-3
KGLY,GAO,max	GLY/GAO half inhibition constant	KGLY,GAO,max,AS	g COD.g COD-1
KGLY,GAO,max	GLY/GAO half inhibition constant	KGLY,GAO,max,AS*fKS,biofilm	g COD.g COD-1
KSTO,VFA,GAO	VFA half saturation for storage (GAO)	KSTO,VFA,GAO,AS	g COD.m-3
KSTO,VFA,GAO	VFA half saturation for storage (GAO)	KSTO,VFA,GAO,AS*fKS,biofilm	g COD.m-3
	Half-saturation coefficients for VFA acidoclastic methanogens (AMETO)
Symbol	Name	Expression	Unit
KVFA,AMETO	Hadane half saturation coefficient for VFA (AMETO)	KVFA,AMETO,AS	g COD.m-3
KVFA,AMETO	Hadane half saturation coefficient for VFA (AMETO)	KVFA,AMETO,AS*fKS,biofilm	g COD.m-3
KVFA,INH,AMETO	Hadane inhibtion coefficient for VFA (AMETO)	KVFA,INH,AMETO,AS	g COD.m-3
KVFA,INH,AMETO	Hadane inhibtion coefficient for VFA (AMETO)	KVFA,INH,AMETO,AS*fKS,biofilm	g COD.m-3
KO2,AMETO	Half saturation coefficient for oxygen (AMETO)	KO2,AMETO,AS	g O2.m-3
KO2,AMETO	Half saturation coefficient for oxygen (AMETO)	KO2,AMETO,AS*fKS,biofilm	g O2.m-3
KNO3,AMETO	Half saturation coefficient for nitrate (AMETO)	KNO3,AMETO,AS	g N.m-3
KNO3,AMETO	Half saturation coefficient for nitrate (AMETO)	KNO3,AMETO,AS*fKS,biofilm	g N.m-3
KNHx,AMETO,pH	NHx non-competitive inhibition AMETO	KNHx,AMETO,pH,AS	g N.m-3
KNHx,AMETO,pH	NHx non-competitive inhibition AMETO	KNHx,AMETO,pH,AS*fKS,biofilm	g N.m-3
KNH3,AMETO,pH	NH3 non-competitive inhibition AMETO	KNH3,AMETO,pH,AS	mol [NH3].L-1
KNH3,AMETO,pH	NH3 non-competitive inhibition AMETO	KNH3,AMETO,pH,AS*fKS,biofilm	mol [NH3].L-1
	Half-saturation coefficients for hydrogenotrophic methanogens (HMETO)
Symbol	Name	Expression	Unit
KH2,HMETO	Half saturation coefficient for hydrogen (HMETO)	KH2,HMETO,AS	g COD.m-3
KH2,HMETO	Half saturation coefficient for hydrogen (HMETO)	KH2,HMETO,AS*fKS,biofilm	g COD.m-3
KO2,HMETO	Half saturation coefficient for oxygen (HMETO)	KO2,HMETO,AS	g O2.m-3
KO2,HMETO	Half saturation coefficient for oxygen (HMETO)	KO2,HMETO,AS*fKS,biofilm	g O2.m-3
KNO3,HMETO	Half saturation coefficient for nitrate (HMETO)	KNO3,HMETO,AS	g N.m-3
KNO3,HMETO	Half saturation coefficient for nitrate (HMETO)	KNO3,HMETO,AS*fKS,biofilm	g N.m-3
	Half-saturation coefficients for conversions
Symbol	Name	Expression	Unit
KO2,ana	Half saturation coefficient for oxygen (digester)	KO2,ana,AS	g O2.m-3
KO2,ana	Half saturation coefficient for oxygen (digester)	KO2,ana,AS*fKS,biofilm	g O2.m-3
KNO3,ana	Half saturation coefficient for nitrate (digester)	KNO3,ana,AS	g N.m-3
KNO3,ana	Half saturation coefficient for nitrate (digester)	KNO3,ana,AS*fKS,biofilm	g N.m-3
KNHx,BIO	Half saturation for ammonia (biomass)	KNHx,BIO,AS	g N.m-3
KNHx,BIO	Half saturation for ammonia (biomass)	KNHx,BIO,AS*fKS,biofilm	g N.m-3
KPO4,BIO	Half saturation for orthophosphate (biomass)	KPO4,BIO,AS	g P.m-3
KPO4,BIO	Half saturation for orthophosphate (biomass)	KPO4,BIO,AS*fKS,biofilm	g P.m-3
KCO2,BIO	Half saturation coefficient for CO2 (BIO except NITO)	KCO2,BIO,AS	g TIC.m-3
KCO2,BIO	Half saturation coefficient for CO2 (BIO except NITO)	KCO2,BIO,AS*fKS,biofilm	g TIC.m-3
KCAT	Half saturation coefficient for sodium	KCAT,AS	g Na.m-3
KCAT	Half saturation coefficient for sodium	KCAT,AS*fKS,biofilm	g Na.m-3
KAN	Half saturation coefficient for chloride	KAN,AS	g Cl.m-3
KAN	Half saturation coefficient for chloride	KAN,AS*fKS,biofilm	g Cl.m-3
KFLOC	Half saturation coefficient for colloids (flocculation)	KFLOC,AS	g COD.g COD-1
KFLOC	Half saturation coefficient for colloids (flocculation)	KFLOC,AS*fKS,biofilm	g COD.g COD-1
KHYD	Half saturation coefficient for particulates (hydrolysis)	KHYD,AS	g COD.g COD-1
KHYD	Half saturation coefficient for particulates (hydrolysis)	KHYD,AS*fKS,biofilm	g COD.g COD-1
KNHx,ASSIM	Half saturation for ammonia (NO3 assimilative reduction)	KNHx,ASSIM,AS	g N.m-3
KNHx,ASSIM	Half saturation for ammonia (NO3 assimilative reduction)	KNHx,ASSIM,AS*fKS,biofilm	g N.m-3
KNOx,ASSIM	Half saturation for nitrate (NO3 assimilative reduction)	KNOx,ASSIM,AS	g N.m-3
KNOx,ASSIM	Half saturation for nitrate (NO3 assimilative reduction)	KNOx,ASSIM,AS*fKS,biofilm	g N.m-3
	pH related inhibiton functions
Symbol	Name	Expression	Unit
BellinhpH	pH inhibition	Bellinh(pH;pHlow;pHhigh)	-
BellinhpH	pH inhibition	1	-
BellinhpH,AMETO	pH inhibition (AMETO)	Bellinh(pH;pHlow,AMETO;pHhigh,AMETO)	-
BellinhpH,AMETO	pH inhibition (AMETO)	1	-
BellinhpH,HMETO	pH inhibition (HMETO)	Bellinh(pH;pHlow,HMETO;pHhigh,HMETO)	-
BellinhpH,HMETO	pH inhibition (HMETO)	1	-
LogsatpHCO2,NITO	Logistic saturation term of SCO2/HCO3- (NITO)	Logsat([HCO3-]; KCO2,NITO,pH; 5000)	-
LogsatpHCO2,NITO	Logistic saturation term of SCO2/HCO3- (NITO)	Logsat(SCO2; KCO2,NITO; 0.12)	-
MinhpHNH3,AMETO	inhibition term of NH3 (AMETO)	Minh([NH3];KNH3,AMETO,pH)	-
MinhpHNH3,AMETO	inhibition term of NH3 (AMETO)	Minh(SNHx;KNHx,AMETO,pH)	-
MinhpHNH3,NITO	Inhibition term of free ammonia (NITO)	Minh([NH3];KNH3,NITO,pH)	-
MinhpHNH3,NITO	Inhibition term of free ammonia (NITO)	1	-
LoginhORP,PAO	ORP switch off PAO fermentation	Loginh(ORP; LogsatORP,PAO,Half; LogsatORP,PAO,Slope)	-
LogsatORP,GAO	ORP switch off GAO	Logsat(ORP; LogsatORP,GAO,Half; LogsatORP,GAO,Slope)	-
	Saturation/inhibition terms
Symbol	Name	Expression	Unit
MinhSVFA,KVFA	Inhibition term fermentation products (VFAs)	Minh(SVFA;KVFA)	-
MsatSAN,KAN	Saturation term of chloride (strong anion)	Msat(SAN;KAN)	-
MsatSB,KSB	Saturation term of readily biodegradable substrate (non-VFAs)	Msat(SB;KSB)	-
MsatSB,KSB,ana	Saturation term of readily biodegradable substrate (OHO, anaerobic)	Msat(SB;KSB,ana)	-
MsatSCAT,KCAT	Saturation term of sodium (strong cation)	Msat(SCAT;KCAT)	-
MsatSCO2,KCO2,BIO	Saturation term of CO2 (BIO except NITO)	Msat(SCO2;KCO2,BIO)	-
MsatSNHx,KNHx,BIO	Saturation term of ammonia (NH4+NH3) (biomass)	Msat(SNHx;KNHx,BIO)	-
MsatSPO4,KPO4,BIO	Saturation term of orthophosphate (biomass)	Msat(SPO4;KPO4,BIO)	-
MsatSVFA,KVFA	Saturation term of fermentation products (VFAs)	Msat(SVFA;KVFA)	-
MinhSNOx,KNO3,ana	Inhibition term of nitrate and nitrite (anaerobic conditions)	Minh(SNOx;KNO3,ana)	-
MinhSO2,KO2,ana	Inhibition term of dissolved oxygen (anaerobic conditions)	Minh(SO2;KO2,ana)	-
MinhSNOx,KNO3,OHO	Inhibition term of nitrate and nitrite (OHO)	Minh(SNOx;KNO3,OHO)	-
MinhSO2,KO2,OHO	Inhibition term of dissolved oxygen (OHO)	Minh(SO2;KO2,OHO)	-
MsatSMEOL,KMEOL	Saturation term of MEOLOs	Msat(SMEOL;KMEOL)	-
MsatSMEOL,KMEOL,OHO	Saturation term of OHO growth on SMEOL	Msat(SMEOL;KMEOL,OHO)	-
MsatSNOx,KNO3,OHO	Saturation term of nitrate and nitrite (OHO)	Msat(SNOx;KNO3,OHO)	-
MsatSO2,KO2,OHO	Saturation term of dissolved oxygen (OHO)	Msat(SO2;KO2,OHO)	-
LogsatSVFA,KVFA,FERM	Saturation term of VFAs in fermentation	Logsat(SVFA;KVFA,FERM;10)	-
LoginhSVFA,KVFA,FERM	Inhibition term of VFAs in fermentation	Loginh(SVFA;KVFA,FERM;500)	-
MinhSNOx,KNO3,MEOLO	Inhibition term of nitrate and nitrite (MEOLO)	Minh(SNOx;KNO3,MEOLO)	-
MinhSO2,KO2,MEOLO	Inhibition term of dissolved oxygen (MEOLO)	Minh(SO2;KO2,MEOLO)	-
MsatSNOx,KNO3,MEOLO	Saturation term of nitrate and nitrite (MEOLO)	Msat(SNOx;KNO3,MEOLO)	-
MsatSO2,KO2,MEOLO	Saturation term of dissolved oxygen (MEOLO)	Msat(SO2;KO2,MEOLO)	-
MinhSNOx,KNO3,NITO	Inhibition term of nitrate and nitrite (NITO)	Minh(SNOx;KNO3,NITO)	-
MinhSO2,KO2,NITO	Inhibition term of dissolved oxygen (NITO)	Minh(SO2;KO2,NITO)	-
MsatSNHx,KNHx,NITO	Saturation term of ammonia (NH4+NH3) (NITO)	Msat(SNHx;KNHx,NITO)	-
MsatSNOx,KNO3,NITO	Saturation term of nitrate and nitrite (NITO)	Msat(SNOx;KNO3,NITO)	-
MsatSPO4,KPO4,NITO	Saturation term of orthophospate (NITO)	Msat(SPO4;KPO4,NITO)	-
MsatSO2,KO2,NITO	Saturation term of dissolved oxygen (NITO)	Msat(SO2;KO2,NITO)	-
MinhSNOx,KNO3,PAO	Inhibition term of nitarte and nitrite (PAO)	Minh(SNOx;KNO3,PAO)	-
MinhSO2,KO2,PAO	Inhibition term of dissolved oxygen (PAO)	Minh(SO2;KO2,PAO)	-
MinhSPO4,KPO4,lim	Inhibition term of orthophosphate (limitation)	Minh(SPO4;KPO4,lim)	-
MRsatXPHA,XPAO,KPHA	Saturation term of storage compound in PAOs	MRsat(XPHA;XPAO;KPHA)	-
MRinhXPHA,XPAO,KPHA	Inhibition term of PHA storage compound in PAOs	MRinh(XPHA;XPAO;KPHA)	-
MRinhXPP,XPAO,KPP	Inhibition term of PP storage compound in PAOs	MRinh(XPP;XPAO;KPP)	-
MRsatXPP,XPAO,KPP	Saturation term of releasable stored polyphosphate (PAO,PP)	MRsat(XPP;XPAO;KPP)	-
MsatSCa,KCa,PAO	Saturation term of Ca uptake as counter ion for PP	Msat(SCa;KCa,PAO)	-
MsatSK,KK,PAO	Saturation term of K uptake as counter ion for PP	Msat(SK;KK,PAO)	-
MsatSMg,KMg,PAO	Saturation term of Mg uptake as counter ion for PP	Msat(SMg;KMg,PAO)	-
MsatSNOx,KNO3,PAO	Saturation term of nitrate and nitrite (PAO)	Msat(SNOx;KNO3,PAO)	-
MsatSO2,KO2,PAO	Saturation term of dissolved oxygen (PAO)	Msat(SO2;KO2,PAO)	-
MsatSPO4,KPO4,PAO	Saturation term of orthophosphate (PAO)	Msat(SPO4;KPO4,PAO)	-
MsatSVFA,KSTO,VFA,PAO	Saturation term of stored fermentation products (PAO)	Msat(SVFA;KSTO,VFA,PAO)	-
MsatXPP,KPO4,PAO	Saturation term of releasable stored polyphosphate (PAO)	Msat(XPP;KPO4,PAO)	-
MsatXPP,KPP,lim	Saturation term of releasable stored polyphosphate	Msat(XPP;KPP,lim)	-
LoginhXPHA,XPAO,max	Logistic inhibition term of PHA/PAO	Loginh(XPHA/XPAO; KPHA,PAO,max; 500)	-
LoginhXPP,XPAO,max	Logistic inhibition term of PP/PAO	Loginh(XPP/XPAO; KPP,PAO,max; 500)	-
MinhSNOx,KNO3,GAO	Inhibition term of nitarte and nitrite (GAO)	Minh(SNOx;KNO3,GAO)	-
MinhSO2,KO2,GAO	Inhibition term of dissolved oxygen (GAO)	Minh(SO2;KO2,GAO)	-
MRsatXGLY,XGAO,KGLY	Saturation term of storage compound in GAOs	MRsat(XGLY;XGAO;KGLY)	-
MRinhXGLY,XGAO,KGLY	Inhibition term of storage compound in GAOs	MRinh(XGLY;XGAO;KGLY)	-
MsatSNOx,KNO3,GAO	Saturation term of nitrate and nitrite (GAO)	Msat(SNOx;KNO3,GAO)	-
MsatSO2,KO2,GAO	Saturation term of dissolved oxygen (GAO)	Msat(SO2;KO2,GAO)	-
MsatSVFA,KSTO,VFA,GAO	Saturation term of stored fermentation products (GAO)	Msat(SVFA;KSTO,VFA,GAO)	-
LoginhXGLY,XGAO,max	Logistic inhibition term of GLY/GAO	Loginh(XGLY/XGAO; KGLY,GAO,max; 500)	-
MinhSNOx,KNO3,AMETO	Inhibition term of nitrate and nitrite (AMETO)	Minh(SNOx;KNO3,AMETO)	-
MinhSO2,KO2,AMETO	Inhibition term of dissolved oxygen (AMETO)	Minh(SO2;KO2,AMETO)	-
MsatSNOx,KNO3,AMETO	Saturation term of nitrate and nitrite (AMETO)	Msat(SNOx;KNO3,AMETO)	-
MsatSO2,KO2,AMETO	Saturation term of dissolved oxygen (AMETO)	Msat(SO2;KO2,AMETO)	-
HsatSVFA,AMETO	Haldane substrate equation AMETO	Hsat(SVFA;KVFA,AMETO;KVFA,INH,AMETO)	-
MinhSNOx,KNO3,HMETO	Inhibition term of nitrate and nitrite (HMETO)	Minh(SNOx;KNO3,HMETO)	-
MinhSO2,KO2,HMETO	Inhibition term of dissolved oxygen (HMETO)	Minh(SO2;KO2,HMETO)	-
MsatSH2,KH2,HMETO	Saturation term of dissolved hydrogen (HMETO)	Msat(SH2;KH2,HMETO)	-
MsatSNOx,KNO3,HMETO	Saturation term of nitrate and nitrite (HMETO)	Msat(SNOx;KNO3,HMETO)	-
MsatSO2,KO2,HMETO	Saturation term of dissolved oxygen (HMETO)	Msat(SO2;KO2,HMETO)	-
MinhSNHx,KNHx,ASSIM	Inhibition term of ammonia (ASSIM)	Minh(SNHx;KNHx,ASSIM)	-
MRsatCB,XBIO,KFLOC	Saturation term of colloidal biodegradable substrate	MRsat(CB;XBIO,kin;KFLOC)	-
MRsatCU,XBIO,KFLOC	Saturation term of colloidal unbiodegradable substrate	MRsat(CU;XBIO,kin;KFLOC)	-
MRsatXB,XBIO,KHYD	Saturation term of slowly biodegradable substrate (hydrolysis)	MRsat(XB;XBIO,kin;KHYD)	-
MRsatXEana,XBIO,KHYD	Saturation term of XE,ANA degradation	MRsat(XE,ana;XBIO,kin;KHYD)	-
MsatSNOx,KNOx,ASSIM	Saturation term of nitrate and nitrite (ASSIM)	Msat(SNOx;KNOx,ASSIM)	-
MinhSPO4,KP,DISS	Inhibition term for HFO dissolution	Minh(SPO4;KP,DISS)	-
MsatSPO4,KP,BIND	Saturation term of soluble inorganic phosphorus (OHO)	Msat(SPO4;KP,BIND)	-
MsatXACP,KACP,INH,DISS	Inhibition term for ACP dissolution	Msat(XACP;KACP,INH,DISS)	-
MsatXCaCO3,KCaCO3,INH,DISS	Inhibition term for CaCO3 dissolution	Msat(XCaCO3;KCaCO3,INH,DISS)	-
MsatXSTR,KSTR,INH,DISS	Inhibition term for STR dissolution	Msat(XSTR;KSTR,INH,DISS)	-
MsatXVivi,KVivi,INH,DISS	Inhibition term for Vivi dissolution	Msat(XVivi;KVivi,INH,DISS)	-
	Temperature dependency correction
Symbol	Name	Expression	Unit
µOHO,T	µOHO,T	µOHO*Arrh(θµ,OHO; T; Tbase)	d-1
µFERM,OHO,T	µFERM,OHO,T	µFERM,OHO*Arrh(θFERM,OHO; T; Tbase)	d-1
bOHO,T	bOHO,T	bOHO*Arrh(θb,OHO;T;Tbase)	d-1
µMEOLO,T	µMEOLO,T	µMEOLO*Arrh(θµ,MEOLO; T; Tbase)	d-1
bMEOLO,T	bMEOLO,T	bMEOLO*Arrh(θb,MEOLO; T; Tbase)	d-1
µPAO,T	µPAO,T	µPAO*Arrh(θµ,PAO; T; Tbase)	d-1
µPAO,lim,T	µPAO,lim,T	µPAO,lim*Arrh(θµ,PAO,lim; T; Tbase)	d-1
µFERM,PAO,T	µFERM,PAO,T	µFERM,PAO*Arrh(θFERM,PAO; T; Tbase)	d-1
qPAO,PHA,T	qPAO,PHA,T	qPAO,PHA*Arrh(θq,PAO,PHA; T; Tbase)	d-1
bPAO,T	bPAO,T	bPAO*Arrh(θb,PAO; T; Tbase)	d-1
bPHA,T	bPHA,T	bPHA*Arrh(θb,PHA; T; Tbase)	d-1
bPP,ana,T	bPPLO,ana,T	bPP,ana*Arrh(θb,PP,ana; T; Tbase)	d-1
µGAO,T	µGAO,T	µGAO*Arrh(θµ,GAO; T; Tbase)	d-1
qGAO,GLY,T	qGAO,GLY,T	qGAO,GLY*Arrh(θq,GAO,GLY; T; Tbase)	d-1
bGAO,T	bGAO,T	bGAO*Arrh(θb,GAO; T; Tbase)	d-1
bGLY,T	bGLY,T	bGLY*Arrh(θb,GLY; T; Tbase)	d-1
µNITO,T	µNITO,T	µNITO*Arrh(θµ,NITO; T; Tbase)	d-1
bNITO,T	bNITO,T	bNITO*Arrh(θb,NITO; T; Tbase)	d-1
µAMETO,T	µAMETO,T	µAMETO*Arrh(θµ,AMETO; T; Tbase)	d-1
bAMETO,T	bAMETO,T	bAMETO*Arrh(θb,AMETO; T; Tbase)	d-1
µHMETO,T	µHMETO,T	µHMETO*Arrh(θµ,HMETO; T; Tbase)	d-1
bHMETO,T	bHMETO,T	bHMETO*Arrh(θb,HMETO; T; Tbase)	d-1
qFLOC,T	qFLOC,T	qFLOC*Arrh(θq,FLOC; T; Tbase)	d-1
qHYD,T	qHYD,T	qHYD*Arrh(θq,HYD; T; Tbase)	d-1
qAMMON,T	qAMMON,T	qAMMON*Arrh(θq,AMMON; T; Tbase)	d-1
qSPB,T	qSPB,T	qSPB*Arrh(θq,SPB; T; Tbase)	d-1
qXE,T	qXE,T	qXE*Arrh(θq,XE; T; Tbase)	d-1
qASSIM,T	qASSIM,T	qASSIM*Arrh(θq,ASSIM; T; Tbase)	d-1
qFe,OX,T	qFe,OX,T	qFe,OX*Arrh(θq,Fe,OX; T; Tbase)	d-1
qHFO,RED,T	qHFO,RED,T	qHFO,RED*Arrh(θq,HFO,RED; T; Tbase)	d-1
	HFO kinetics updated with Metal option
Symbol	Name	Expression	Unit
qHFOH,AGING,Me	qHFOH,AGING	qHFOH,AGING	d-1
qHFOH,AGING,Me	qHFOH,AGING	0	d-1
qHFOL,AGING,Me	qHFOL,AGING	qHFOL,AGING	d-1
qHFOL,AGING,Me	qHFOL,AGING	0	d-1
qP,COPREC,Me	qP,COPREC	qP,COPREC	d-1
qP,COPREC,Me	qP,COPREC	0	d-1
qP,BIND,Me	qP,BIND	qP,BIND	d-1
qP,BIND,Me	qP,BIND	0	d-1
qHFOH,DISS,Me	qHFOH,DISS	qHFOH,DISS	d-1
qHFOH,DISS,Me	qHFOH,DISS	0	d-1
qHFOL,DISS,Me	qHFOL,DISS	qHFOL,DISS	d-1
qHFOL,DISS,Me	qHFOL,DISS	0	d-1
qHFO,RED,Me,T	qHFO,RED,T	qHFO,RED,T	d-1
qHFO,RED,Me,T	qHFO,RED,T	0	d-1
qFe,OX,Me,T	qFe,OX,T	qFe,OX,T	d-1
qFe,OX,Me,T	qFe,OX,T	0	d-1
	Gas transfer rates
Symbol	Name	Expression	Unit
ktransfer,GCO2	Carbon dioxide gas transfer rate	kLaCO2*(GCO2,sat,eq - [H2CO3]*MMGCO2*cL,m3)	g.m-3d-1
ktransfer,GCO2	Carbon dioxide gas transfer rate	0	g.m-3d-1
ktransfer,GNH3	Ammonia gas transfer rate	kLaNH3*(GNH3,sat,eq- [NH3]*MMGNH3*cL,m3)	g.m-3d-1
ktransfer,GNH3	Ammonia gas transfer rate	0	g.m-3d-1
	Activity coefficients
Symbol	Name	Expression	Unit
ADavies	Davies correction coefficient	1.82483*10^6*ρ^(0.5)*(ε*TK)^(-1.5)	Unitless
ε	dielectric constant	2727.586+0.6224107*TK-466.9151*Ln( TK )-(52000.87/TK)	Unitless
ρ	solution density	1-(T-3.9863)^2*(T+288.9414)/(508929.2*(T+68.12963))+0.011445*Exp(-374.3/T)	Unitless
ISlim	IS limited for activity coefficient calculations	Min(IS; 0.3)	ISunit
fmono	Monovalent activity coefficient	10^(-ADavies*1^(2)*(ISlim^(0.5)/(1+1.5*ISlim^(0.5))-0.3*ISlim))	Unitless
fdi	Divalent activity coefficient	10^(-ADavies*2^(2)*(ISlim^(0.5)/(1+1.5*ISlim^(0.5))-0.3*ISlim))	Unitless
ftri	Trivalent activity coefficient	10^(-ADavies*3^(2)*(ISlim^(0.5)/(1+1.5*ISlim^(0.5))-0.3*ISlim))	Unitless
	Dissociation constants - temperature correction
Symbol	Name	Expression	Unit
KW,T	Water dissociation	KW,param*Exp(dHdiss,H2O/R*(1/Tstd-1/TK))	Unitless
KC1,T	Carbonate first step	10^(-(3404.7/TK-14.8435+TK*0.03279))	Unitless
KC2,T	Carbonate second step	10^(-(2902.4/TK-6.498+TK*0.02379))	Unitless
KP1,T	Phosphate first step	10^(-(799.3/TK-4.5535+TK*0.01349))	Unitless
KP2,T	Phosphate second step	10^(-(1979.5/TK-5.3541+TK*0.01984))	Unitless
KP3,T	Phosphate third step	KP3,param*Exp(dHdiss,PO4,3/R*(1/Tstd-1/TK))	Unitless
KiAc,T	VFA dissociation (Acetate)	10^(-(1170.5/TK-3.165+TK*0.0134))	Unitless
KiNH3,T	Ammonia ionization	10^(-(2835.8/TK - 0.6322 + 0.00123*TK))	Unitless
	Dissociation constants - activity correction
Symbol	Name	Expression	Unit
KW	Water dissociation	KW,T/fmono^2	Unitless
KC1	Carbonate first step	KC1,T/fmono^2	Unitless
KC2	Carbonate second step	KC2,T/fdi	Unitless
KP1	Phosphate first step	KP1,T/fmono^2	Unitless
KP2	Phosphate second step	KP2,T/fdi	Unitless
KP3	Phosphate third step	KP3,T/(fmono*ftri)*fdi	Unitless
KiAc	VFA dissociation (Acetate)	KiAc,T/fmono^2	Unitless
KiNH3	Ammonia ionization	KiNH3,T	Unitless
	Precipitation constants - activity correction
Symbol	Name	Expression	Unit
Ksp,CaCO3	Calcium carbonate solubility constant	Ksp,CaCO3,param*fdi	Unitless
Ksp,STR	Struvite solubility constant	Ksp,STR,param*(fdi^(1/3)*fmono^(1/3)*ftri^(1/3))	Unitless
Ksp,Vivi	Vivianite solubility constant Fe3(PO4)2	Ksp,Vivi,param*(fdi^(3/5)*ftri^(2/5))	Unitless
Ksp,ACP	ACP solubility	Ksp,ACP,param*(fdi^(3/5)*ftri^(2/5))	Unitless
	Alkalinity
Symbol	Name	Expression	Unit
[HPO42-]eq	Hydrogen phosphate molar concentration in equivalence point	[H+]eq*KP2/([H+]eq^3+[H+]eq^2*KP1+KP2*[H+]eq*KP1+KP2*KP1*KP3)*KP1*SPO4/(AMP*1000)	mol.L-1
[H2PO4-]eq	Dihydrogen phosphate molar concentration in equivalence point	[H+]eq^2*KP1*SPO4/(AMP*1000)/([H+]eq^3+[H+]eq^2*KP1+KP2*[H+]eq*KP1+KP2*KP1*KP3)	mol.L-1
[Ac-]eq	Acetate molar concentration in equivalence point	SVFA/(4*AMO*1000)*KiAc/([H+]eq + KiAc)	mol.L-1
SALK	Alkalinity	(3*[PO43-] + 2*[HPO42-])- 2*[HPO42-]eq + [H2PO4-]- [H2PO4-]eq + [OH-]+ [NH3] + 2*[CO32-]+ [HCO3-]+ [Ac-] - [Ac-]eq - [H+]	eq ALK.L-1
Newton-Raphson	pH calculation - Non pHSet
Symbol	Name	Target	Value	Minimum	Maximum	Unit
pH	pH	chargebalanceerror	7.2	0	14	pHunit
IS	Ionic strength	ISerror	0.01	0	0.3	ISunit
Newton-Raphson	pH calculation - pHSet
Symbol	Name	Target	Value	Minimum	Maximum	Unit
SCAT	Key cation component	chargebalanceerror	200	0	10000	g.m-3
IS	Ionic strength	ISerror	0.01	0	0.3	ISunit
SCO2	Main buffer system component	SCO2error	100	0	10000	g TIC.m-3
	Error calculation - Non pHSet
Symbol	Name	Expression	Unit
chargebalanceerror	Charge balance error	chargebalance	eq.L-1
ISerror	Ionic strength error	IS -IScalc	ISunit
	Error calculation - pHSet
Symbol	Name	Expression	Unit
chargebalanceerror	Charge balance error for SCAT calculation	chargebalance	eq.L-1
ISerror	Ionic strength error	IS -IScalc	ISunit
SCO2error	Alkalinity error for CO2 calculation	SALK-SALK,input	eq ALK.L-1
	pH
Symbol	Name	Expression	Unit
pH	pH	pH	pHunit
	Calculated gas transfer coefficients
Symbol	Name	Expression	Unit
kLaN2	Mass transfer coefficient of nitrogen	fkLaN2*(DN2,25/DO2,25)^0.5*kLaO2	d-1
kLaCO2	Mass transfer coefficient of carbon dioxide	fkLaCO2*(DCO2,25/DO2,25)^0.5*kLaO2	d-1
kLaCH4	Mass transfer coefficient of methane	fkLaCH4*(DCH4,25/DO2,25)^0.5*kLaO2	d-1
kLaH2	Mass transfer coefficient of hydrogen	fkLaH2*(DH2,25/DO2,25)^0.5*kLaO2	d-1
kLaNH3	Mass transfer coefficient of ammonia	fkLaNH3*(DNH3,25/DO2,25)^0.5*kLaO2	d-1
kLaO2	Mass transfer coefficient of oxygen	fkLaO2*kLaO2,field	d-1
	Saturation concentrations	Type(Kinetic)
Symbol	Name	Expression	Unit
GCO2,sat,eq	Carbon-dioxide saturation concentration	GCO2,sat,eq,field	g TIC.m-3
GCH4,sat,eq	Methane saturation concentration	GCH4,sat,eq,field	g COD.m-3
GH2,sat,eq	Hydrogen saturation concentration	GH2,sat,eq,field	g COD.m-3
GO2,sat,eq	Oxygen saturation concentration	GO2,sat,eq,field	g O2.m-3
GNH3,sat,eq	Ammonia saturation concentration	GNH3,sat,eq,field	g N.m-3
GN2,sat,eq	Nitrogen saturation concentration	GN2,sat,eq,field	g N.m-3
	Temperature	Type(Energy)
Symbol	Name	Expression	Unit
TK	Temperature [K]	T+Tnull	K
T	Temperature [°C]	(H-Hnull)/cp,water	°C
